# Supplementary material for: Scorpiops ingens sp. n. and an updated key to the Scorpiops from China (Scorpiones, Euscorpiidae, Scorpiopinae)
Source: Zookeys. 2015 Apr 8;(495):53–61. doi: 10.3897/zookeys.495.9085 (PMC4400405; doi:10.3897/zookeys.495.9085)
Supplement: XML Treatment for Scorpiops ingens [file zookeys.495.9085-treatment1.xml]

<!DOCTYPE tp:taxon-treatment
  PUBLIC "-//TaxonX//DTD Taxonomic Treatment Publishing DTD v0 20100105//EN" "tax-treatment-NSO.dtd">
<tp:taxon-treatment xmlns:tp="http://www.plazi.org/taxpub"><tp:treatment-meta><kwd-group><label>Taxon classification</label><kwd><named-content content-type="kingdom">Animalia</named-content></kwd><kwd><named-content content-type="order">Scorpiones</named-content></kwd><kwd><named-content content-type="family">Euscorpiidae</named-content></kwd></kwd-group><mixed-citation publication-type="journal"><person-group><name><surname>Yin</surname><given-names>Shijin</given-names></name><name><surname>Zhang</surname><given-names>Yunfeng</given-names></name><name><surname>Pan</surname><given-names>Zhaohui</given-names></name><name><surname>Li</surname><given-names>Shaobin</given-names></name><name><surname>Di</surname><given-names>Zhiyong</given-names></name></person-group><article-title><italic><tp:taxon-name><tp:taxon-name-part taxon-name-part-type="genus">Scorpiops</tp:taxon-name-part> <tp:taxon-name-part taxon-name-part-type="species">ingens</tp:taxon-name-part></tp:taxon-name></italic> sp. n. and an updated key to the <italic><tp:taxon-name><tp:taxon-name-part taxon-name-part-type="genus">Scorpiops</tp:taxon-name-part></tp:taxon-name></italic> from China (<tp:taxon-name><tp:taxon-name-part taxon-name-part-type="order">Scorpiones</tp:taxon-name-part></tp:taxon-name>, <tp:taxon-name><tp:taxon-name-part taxon-name-part-type="family">Euscorpiidae</tp:taxon-name-part></tp:taxon-name>, <tp:taxon-name><tp:taxon-name-part taxon-name-part-type="subfamily">Scorpiopinae</tp:taxon-name-part></tp:taxon-name>)</article-title><source>Zookeys</source><day>8</day><month>4</month><year>2015</year><volume>2015</volume><issue>495</issue><fpage>53</fpage><lpage>61</lpage><pub-id pub-id-type="doi">10.3897/zookeys.495.9085</pub-id></mixed-citation></tp:treatment-meta><tp:nomenclature><tp:taxon-name>
                            <tp:taxon-name-part taxon-name-part-type="genus">Scorpiops</tp:taxon-name-part>
                            <tp:taxon-name-part taxon-name-part-type="species">ingens</tp:taxon-name-part>
                            <object-id xmlns:xlink="http://www.w3.org/1999/xlink" content-type="zoobank" xlink:type="simple">http://zoobank.org/D662B45D-6871-419F-9D3A-31EE4C53559D</object-id>
                        </tp:taxon-name><tp:taxon-status xmlns:xlink="http://www.w3.org/1999/xlink" xlink:type="simple">sp. n.</tp:taxon-status><xref ref-type="fig" rid="F1">Figs 1–4</xref><xref ref-type="fig" rid="F2">, 5–8</xref><xref ref-type="fig" rid="F3">, 9–18</xref></tp:nomenclature><tp:treatment-sec sec-type="Type material"><title>Type material.</title><p>Holotype male (USTC), China: Xizang, Lhasa banlieue, 26/VII/2014, Zhiyong Di leg. (Ar.-USTC-XZLS1401); paratypes: 1 adult female, 1 immature fe<!--PageBreak-->male, and 1 juvenile male, same data as holotype (Ar.-USTC-XZLS1402–1404) (kept in USTC).</p></tp:treatment-sec><tp:treatment-sec sec-type="Diagnosis"><title>Diagnosis.</title><p>In accordance with the grouping of species proposed by <xref ref-type="bibr" rid="B5">Kovařík (2000)</xref> for the genus <italic><tp:taxon-name><tp:taxon-name-part taxon-name-part-type="genus">Scorpiops</tp:taxon-name-part></tp:taxon-name></italic>, the new species, which has 7 (rarely 8) trichobothria on the ventral surface of the patella, has to be placed in the <italic><tp:taxon-name><tp:taxon-name-part taxon-name-part-type="genus">Scorpiops</tp:taxon-name-part> <tp:taxon-name-part taxon-name-part-type="species">hardwickii</tp:taxon-name-part></tp:taxon-name></italic> “complex” group. The new species differs from other members of the group in having yellow-brown color, larger size (length of adults above 70.0 mm), small and dense granules on the tegument, a pair of small median eyes and a lofty median ocular tubercle.</p><p><italic>Comments</italic>. There are four close relatives from China distributed near to <italic><tp:taxon-name><tp:taxon-name-part taxon-name-part-type="genus">Scorpiops</tp:taxon-name-part> <tp:taxon-name-part taxon-name-part-type="species">ingens</tp:taxon-name-part></tp:taxon-name></italic> sp. n.: <italic><tp:taxon-name><tp:taxon-name-part taxon-name-part-type="genus">Scorpiops</tp:taxon-name-part> <tp:taxon-name-part taxon-name-part-type="species">hardwickii</tp:taxon-name-part></tp:taxon-name></italic>, <italic><tp:taxon-name><tp:taxon-name-part taxon-name-part-type="genus">Scorpiops</tp:taxon-name-part> <tp:taxon-name-part taxon-name-part-type="species">langxian</tp:taxon-name-part></tp:taxon-name></italic>, <italic><tp:taxon-name><tp:taxon-name-part taxon-name-part-type="genus">Scorpiops</tp:taxon-name-part> <tp:taxon-name-part taxon-name-part-type="species">petersii</tp:taxon-name-part></tp:taxon-name></italic>, and <italic><tp:taxon-name><tp:taxon-name-part taxon-name-part-type="genus">Scorpiops</tp:taxon-name-part> <tp:taxon-name-part taxon-name-part-type="species">pococki</tp:taxon-name-part></tp:taxon-name></italic>. But <italic><tp:taxon-name><tp:taxon-name-part taxon-name-part-type="genus">Scorpiops</tp:taxon-name-part> <tp:taxon-name-part taxon-name-part-type="species">hardwickii</tp:taxon-name-part></tp:taxon-name></italic>, <italic><tp:taxon-name><tp:taxon-name-part taxon-name-part-type="genus">Scorpiops</tp:taxon-name-part> <tp:taxon-name-part taxon-name-part-type="species">langxian</tp:taxon-name-part></tp:taxon-name></italic>, and <italic><tp:taxon-name><tp:taxon-name-part taxon-name-part-type="genus">Scorpiops</tp:taxon-name-part> <tp:taxon-name-part taxon-name-part-type="species">pococki</tp:taxon-name-part></tp:taxon-name></italic> with red-brown to black-brown color, body length no longer than 65 mm. Although <italic><tp:taxon-name><tp:taxon-name-part taxon-name-part-type="genus">Scorpiops</tp:taxon-name-part> <tp:taxon-name-part taxon-name-part-type="species">petersii</tp:taxon-name-part></tp:taxon-name></italic> also above 75.0 mm, its carapace is not densely granulated, granules on its mesosoma are widely spaced, with the distance between them far greater than their size (<xref ref-type="bibr" rid="B5">Kovařík 2000</xref>: 193), while the granules are dense on the carapace and mesosoma of <italic><tp:taxon-name><tp:taxon-name-part taxon-name-part-type="genus">Scorpiops</tp:taxon-name-part> <tp:taxon-name-part taxon-name-part-type="species">ingens</tp:taxon-name-part></tp:taxon-name></italic> sp. n.</p></tp:treatment-sec><tp:treatment-sec sec-type="Etymology"><title>Etymology.</title><p>The specific name refers to the size of the morphology of the new species.</p></tp:treatment-sec><tp:treatment-sec sec-type="Description"><title>Description.</title><p>Based on male holotype and female paratype.</p><p><italic>Coloration</italic>. Mostly yellow to yellow-brown (Figs <xref ref-type="fig" rid="F1">1–4</xref>). Carapace yellow-brown with unconspicuous dark stripe (Figs <xref ref-type="fig" rid="F2">5</xref>, <xref ref-type="fig" rid="F2">7</xref>), median and lateral ocular tubercles black. Tergites and metasoma segments yellow-brown. Vesicle yellow-brown with a dark brown aculeus. Chelicerae yellow-brown, with fingers black brown and gradually lighter toward the tip. Pedipalp yellow-brown, with the carinae black-brown. Legs yellow-brown. Claws yellow-brown with brown tips. Sternum and sternites yellow-brown (Figs <xref ref-type="fig" rid="F2">6</xref>, <xref ref-type="fig" rid="F2">8</xref>). Genital operculum, basil piece and pectines yellow (Figs <xref ref-type="fig" rid="F2">6</xref>, <xref ref-type="fig" rid="F2">8</xref>).</p><fig id="F1" position="float" orientation="portrait"><label>Figures 1–4.</label><caption><p>Habitus of <italic><tp:taxon-name><tp:taxon-name-part taxon-name-part-type="genus">Scorpiops</tp:taxon-name-part> <tp:taxon-name-part taxon-name-part-type="species">ingens</tp:taxon-name-part></tp:taxon-name></italic> sp. n. Dorsal and ventral habitus: <bold>1–2</bold> Male holotype (Ar.-USTC-XZLS1401) <bold>3–4</bold> Female paratype (Ar.-USTC-XZLS1402). Scale bar = 10.0 mm.</p></caption><graphic xmlns:xlink="http://www.w3.org/1999/xlink" xlink:href="zookeys-495-053-g001.jpg" position="float" orientation="portrait" xlink:type="simple" id="oo_41608.jpg"/></fig><fig id="F2" position="float" orientation="portrait"><label>Figures 5–8.</label><caption><p><italic><tp:taxon-name><tp:taxon-name-part taxon-name-part-type="genus">Scorpiops</tp:taxon-name-part> <tp:taxon-name-part taxon-name-part-type="species">ingens</tp:taxon-name-part></tp:taxon-name></italic> sp. n. Male holotype: <bold>5, 6. 5</bold> Carapace and tergite I− II. <bold>6</bold> Ventral aspect of prosoma. Female paratype (Ar.-USTC-XZLS1402): <bold>7, 8. 7</bold> Carapace and tergite I <bold>8</bold> Ventral aspect of prosoma.</p></caption><graphic xmlns:xlink="http://www.w3.org/1999/xlink" xlink:href="zookeys-495-053-g002.jpg" position="float" orientation="portrait" xlink:type="simple" id="oo_41609.jpg"/></fig><!--PageBreak--><p><italic>Morphology</italic>. Prosoma: Carapace coarse, with sparse and large granules in the area of the front of the eye region, with dense and minute granules in the area of the behind of the eye region; lateral furrow broad and flat; anterior median furrow broad and deep; posterior median furrow deep; anterior margin nearly smooth; posterior and lateral margins and other parts with dense, minute granules (Figs <xref ref-type="fig" rid="F2">5</xref>, <xref ref-type="fig" rid="F2">7</xref>). Median eyes small and same as the first lateral eye, situated anterior to the center of the carapace; three pairs of lateral eyes, the third smallest. Median ocular tubercle high and smooth, with a median furrow, which having some granules. Lateral ocular tubercle with some big smooth granules.</p><!--PageBreak--><!--PageBreak--><!--PageBreak--><p><italic>Mesosoma</italic>: Tergites are almost completely densely covered with equal minute granules in male holotype, posterior part with some bigger granules in female paratypes; from tergite II to VI the trace of a median carina first appears and gradually becomes distinct; on tergite VII with a distinct apophysis and two pairs of lateral carinae. Sternum pentagonal (Figs <xref ref-type="fig" rid="F2">6</xref>, <xref ref-type="fig" rid="F2">8</xref>). Pectinal teeth count 6–8 (rarely 8), fulcra absent (Figs <xref ref-type="fig" rid="F2">6</xref>, <xref ref-type="fig" rid="F2">8</xref>). Genital opercula subtriangular (Figs <xref ref-type="fig" rid="F2">6</xref>, <xref ref-type="fig" rid="F2">8</xref>). Sternites smooth and shiny (Figs <xref ref-type="fig" rid="F1">2</xref>, <xref ref-type="fig" rid="F1">4</xref>); segment VII ventrally with four weak carinae.</p><p><italic>Metasoma</italic>: Tegument coarse. Segments I to V are longer than wide; segments I to V have 10-8-8-8-7 carinae, segments II–IV with a pair of vestigial lateral carinae; all carinae granular; on segment V, ventral carinae with larger serration. Vesicle smooth, with some granules and few setae.</p><p><italic>Chelicerae</italic>: Tibiae smooth. Movable finger with 4 denticles on dorsal edge and 6 denticles on ventral edge (smaller in female). Fixed finger with 3 denticles on dorsal edge.</p><p><italic>Pedipalps</italic>: Tegument of femur and patella coarse, tegument of chelae and ventral aspects of femur and patella smooth. Femur with dorsointernal, dorsoexternal, external, ventroexternal, ventrointernal carinae granulated, and internal carinae crenulated. Patella with dorsoexternal, dorsointernal, external, ventrointernal, ventroexternal carinae with large, smooth granules; two small spinoid granules present on the internal aspect. Trichobothrial pattern C, neobothriotaxic; patella with 17 external trichobothria (5 eb, 2 esb, 2 em, 4 est, 4 et) and 7 or 8 (usually 7) ventral trichobothria (Figs <xref ref-type="fig" rid="F3">15–18</xref>). Chela with 4 ventral trichobothria, with dorsal marginal, external secondary, and ventral internal carinae, all smooth; internal carina vestigial only with few large granules (Figs <xref ref-type="fig" rid="F3">9–14</xref>). Male pedipalp chela fingers stronger curved than females.</p><fig id="F3" position="float" orientation="portrait"><label>Figures 9–18.</label><caption><p><italic><tp:taxon-name><tp:taxon-name-part taxon-name-part-type="genus">Scorpiops</tp:taxon-name-part> <tp:taxon-name-part taxon-name-part-type="species">ingens</tp:taxon-name-part></tp:taxon-name></italic> sp. n. Male holotype: <bold>9–11, 15–16. 9</bold>–<bold>11</bold> Chela (right) dorsal and external, ventral and internal, and external aspects. <bold>15–16</bold> Patella (right) ventral and external aspects. Female paratype (Ar.-USTC-XZLS1402): <bold>12–14, 17–18. 12–14</bold> Chela (left) dorsal and external, ventral and internal, and external aspects. <bold>17–18</bold> Patella (left) ventral and external aspects. The red dots and rings denote trichobothrial patterns of pedipalps, the red ring meaning vestigial.</p></caption><graphic xmlns:xlink="http://www.w3.org/1999/xlink" xlink:href="zookeys-495-053-g003.jpg" position="float" orientation="portrait" xlink:type="simple" id="oo_41610.jpg"/></fig><p><italic>Legs</italic>: Tegument coarse except coxa and trochanter. Trochanter with few granules and setae. Femur dorsal surface densely granular and ventrally smooth, internally with 2 granular carinae. Patella dorsal surface densely granular and ventrally smooth, with dorsoexternal, dorsal and ventroexternal granular carinae. Tibiae with few setae, without spurs. Basitarsus with more setae, and two lateral pedal spurs. Tarsus ventrally with row of spinules. Ungues falcate.</p></tp:treatment-sec><tp:treatment-sec sec-type="Variation"><title>Variation.</title><p>Female and male: coloration and morphology are very similar. Number (left/right) of ventral trichobothria on the pedipalp patellae: two females with 8/7 and 7/7, two males with 7/7. Number of pectinal teeth: two females with 6/6, two males with 7/7 and 7/8. Measurements in Table <xref ref-type="table" rid="T1">1</xref>.</p><table-wrap id="T1" position="float" orientation="portrait"><label>Table 1.</label><caption><p>Measurements (in mm) of holotype (male, Ar.-USTC-XZLS1401) and paratype (female, Ar.-USTC-XZLS1402) of <italic><tp:taxon-name><tp:taxon-name-part taxon-name-part-type="genus">Scorpiops</tp:taxon-name-part> <tp:taxon-name-part taxon-name-part-type="species">ingens</tp:taxon-name-part></tp:taxon-name></italic> sp. n.</p></caption><table rules="all"><tbody><tr><th rowspan="2" colspan="1"/><th rowspan="1" colspan="2"><italic><tp:taxon-name><tp:taxon-name-part taxon-name-part-type="genus">Scorpiops</tp:taxon-name-part> <tp:taxon-name-part taxon-name-part-type="species">ingens</tp:taxon-name-part></tp:taxon-name></italic> sp. n.</th></tr><tr><th rowspan="1" colspan="1">Holotype</th><th rowspan="1" colspan="1">Paratype</th></tr><tr><td rowspan="1" colspan="1">Total length:</td><td rowspan="1" colspan="1">74.6</td><td rowspan="1" colspan="1">75.9</td></tr><tr><td rowspan="1" colspan="1">Carapace:<break/> -Length<break/> -Anterior width<break/> -Posterior width</td><td rowspan="1" colspan="1"><break/> 8.7<break/> 4.9<break/> 8.9</td><td rowspan="1" colspan="1"><break/> 9.6<break/> 5.3<break/> 9.8</td></tr><tr><td rowspan="1" colspan="1">Mesosomal segments:<break/> -Length</td><td rowspan="1" colspan="1"><break/> 22.3</td><td rowspan="1" colspan="1"><break/> 24.7</td></tr><tr><td rowspan="1" colspan="1">Metasomal segment I:<break/> -Length<break/> -Width<break/> -Depth</td><td rowspan="1" colspan="1"><break/> 4.6<break/> 4.0<break/> 3.1</td><td rowspan="1" colspan="1"><break/> 4.5<break/> 4.1<break/> 3.2</td></tr><tr><td rowspan="1" colspan="1">Metasomal segment II:<break/> -Length<break/> -Width<break/> -Depth</td><td rowspan="1" colspan="1"><break/> 5.1<break/> 3.6<break/> 3.0</td><td rowspan="1" colspan="1"><break/> 5.2<break/> 3.7<break/> 2.9</td></tr><tr><td rowspan="1" colspan="1">Metasomal segment III: <break/> -Length<break/> -Width<break/> -Depth</td><td rowspan="1" colspan="1"><break/> 6.3<break/> 3.3<break/> 3.0</td><td rowspan="1" colspan="1"><break/> 5.5<break/> 3.5<break/> 3.0</td></tr><tr><td rowspan="1" colspan="1">Metasomal segment IV:<break/> -Length<break/> -Width<break/> -Depth</td><td rowspan="1" colspan="1"><break/> 6.8<break/> 3.0<break/> 3.0</td><td rowspan="1" colspan="1"><break/> 6.2<break/> 3.3<break/> 3.0</td></tr><tr><td rowspan="1" colspan="1">Metasomal segment V:<break/> -Length<break/> -Width<break/> -Depth</td><td rowspan="1" colspan="1"><break/> 10.8<break/> 3.0<break/> 3.0</td><td rowspan="1" colspan="1"><break/> 10.6<break/> 3.0<break/> 3.2</td></tr><tr><td rowspan="1" colspan="1">Telson:<break/> -Length<break/> -Width<break/> -Depth</td><td rowspan="1" colspan="1"><break/> 10.0<break/> 3.8<break/> 3.7</td><td rowspan="1" colspan="1"><break/> 9.6<break/> 3.6<break/> 3.6</td></tr><tr><td rowspan="1" colspan="1">Pedipalp femur:<break/> -Length<break/> -Width<break/> -Depth</td><td rowspan="1" colspan="1"><break/> 7.0<break/> 3.1<break/> 2.6</td><td rowspan="1" colspan="1"><break/> 8.1<break/> 3.3<break/> 2.9</td></tr><tr><td rowspan="1" colspan="1">Pedipalp patella:<break/> -Length<break/> -Width<break/> -Depth</td><td rowspan="1" colspan="1"><break/> 7.0<break/> 3.1<break/> 3.3</td><td rowspan="1" colspan="1"><break/> 7.6<break/> 3.5<break/> 3.6</td></tr><tr><td rowspan="1" colspan="1">Chela:<break/> -Length<break/> -Width (manus)<break/> -Depth (manus)</td><td rowspan="1" colspan="1"><break/> 14.3<break/> 6.3<break/> 4.8</td><td rowspan="1" colspan="1"><break/> 14.8<break/> 6.4<break/> 5.0</td></tr><tr><td rowspan="1" colspan="1">Movable finger:<break/> -Length</td><td rowspan="1" colspan="1"><break/> 9.0</td><td rowspan="1" colspan="1"><break/> 9.4</td></tr><tr><td rowspan="1" colspan="1">Pectinal teeth (left/right)</td><td rowspan="1" colspan="1">7/7</td><td rowspan="1" colspan="1">6/6</td></tr></tbody></table></table-wrap></tp:treatment-sec><tp:treatment-sec sec-type="Habitat"><title>Habitat.</title><p>Under stones on a hillside with ruderal vegetation.</p></tp:treatment-sec><tp:treatment-sec sec-type="Distribution"><title>Distribution.</title><p>China (Xizang).</p></tp:treatment-sec><ref-list><ref id="B5"><mixed-citation xmlns:xlink="http://www.w3.org/1999/xlink" xlink:type="simple"><person-group><name name-style="western"><surname>Kovařík</surname><given-names>F</given-names></name></person-group> (<year>2000</year>) <article-title>Revision of family <tp:taxon-name><tp:taxon-name-part taxon-name-part-type="family">Scorpiopidae</tp:taxon-name-part></tp:taxon-name> (<tp:taxon-name><tp:taxon-name-part taxon-name-part-type="order">Scorpiones</tp:taxon-name-part></tp:taxon-name>), with descriptions of six new species.</article-title><source>Acta Societatis Zoologicae Bohemicae</source><volume>64</volume>: <fpage>153</fpage>–<lpage>201</lpage>.</mixed-citation></ref></ref-list></tp:taxon-treatment>
